# Supplementary material for: Aging triggers mitochondrial, endoplasmic reticulum, and metabolic stress responses in the heart
Source: J Cardiovasc Aging. Author manuscript; Available in PMC 2025 Mar 21. (PMC11928159; doi:10.20517/jca.2024.17)
Supplement: Supplementary [file NIHMS2059148-supplement-Supplementary.zip]

Archive with 2 entries (2 files):
- jca4017-SupplementaryMaterials.xlsx
- jca4017-SupplementaryMaterials.pdf
