# Supplementary material for: Aging triggers mitochondrial, endoplasmic reticulum, and metabolic stress responses in the heart
Source: J Cardiovasc Aging. Author manuscript; Available in PMC 2025 Mar 21. (PMC11928159; doi:10.20517/jca.2024.17)
Supplement: Supplementary [file NIHMS2059148-supplement-Supplementary.zip › jca4017-SupplementaryMaterials.xlsx]

## Sheet: Cardiac Aging 32024
2023-03-24																																														Mtor
																																														18S		Av. CT	Delta CT
mtDNA CN										Pink1								Lonp1																												16.0926		33.5177	17.4251
RNR1		Av. CT	Delta CT	Delta-Delta CT	Expression	Average				18S		Av. CT	Delta CT	Delta-Delta CT	Expression	Average		18S		Av. CT	Delta CT	Delta-Delta CT	Expression	Average	Arbitary Exp		Hspa9																			14.5053	10 Month 01	31.2744	16.7691
27.6273		12.0044	-15.6229	-0.00291336	1.00202					15.9054		27.8722	11.9668	0	1			15.0322		29.7567	14.7244	0	1				18S		Av. CT	Delta CT	Delta-Delta CT	Expression	Average			Dnaja2										18.1838	10 Month 02	36.0158	17.8319
27.8852	10 Month 01	12.2379	-15.6473	-0.0272749	1.01909					14.5153	10 Month 02	26.2829	11.7676	-0.199185	1.14805			14.21	10 Month 01	29.88	15.67	0.945556	0.51923				16.8425		29.115	12.2725	0	1				18S		Av. CT	Delta CT	Delta-Delta CT	Expression	Average	Arbitary Exp			18.5396	10 Month 03	35.7373	17.1977
27.705	10 Month 02	12.2152	-15.4898	0.130205	0.913702					16.9168	10 Month 04	28.2474	11.3306	-0.636135	1.55416			15.22	10 Month 02	29.7	14.48	-0.244444	1.18464				16.57	10 Month 01	28.4	11.83	-0.4425	1.35896				19.1055		34.1824	15.077	0	1					14.5153	10 Month 04	31.6001	17.0848
27.133	10 Month 03	11.4124	-15.7205	-0.100534	1.07217					16.2842	10 Month 05	29.0863	12.8021	0.83532	0.560459	1.08756		14.98	10 Month 03	29.59	14.61	-0.114444	1.08256				16.58	10 Month 02	29.02	12.44	0.1675	0.890384				18.5059	10 Month 01	33.7143	15.2084	0.131385	0.912955	1.00415				14.7191	10 Month 05	32.9611	18.242
27.7861	10 Month 04	12.1521	-15.634	-0.0140491	1.00979	1.00369				16.3845	25 Month 02	28.0527	11.6682	-0.298601	1.22995			15.58	10 Month 04	30.21	14.63	-0.0944444	1.06765				17.17	10 Month 03	30	12.83	0.5575	0.679479				19.705	10 Month 02	34.6506	14.9456	-0.131385	1.09534					16.3356	25 Month 01	35.7159	19.3802
28.5161	25 Month 01	12.1094	-16.4067	-0.78674	1.72517					16.2996	25 Month 03	28.1705	11.8709	-0.0958676	1.06871			13.93	10 Month 05	29.3	15.37	0.645556	0.639247				17.05	10 Month 04	29.04	11.99	-0.2825	1.2163	1.03628			19.5221	25 Month 01	33.1	13.5778	-1.49915	2.82677					16.3845	25 Month 02	34.3141	17.9296
29.0072	25 Month 02	13.1255	-15.8817	-0.261707	1.1989					16.3247	25 Month 04	27.5091	11.1844	-0.782343	1.71992	1.33953		15.26	10 Month 06	29.6	14.34	-0.384444	1.30536				16.87	25 Month 02	29.16	12.29	0.0175	0.987943				20.1556	25 Month 02	33.4514	13.2958	-1.78117	3.43705					16.2996	25 Month 03	34.7964	18.4968
28.526	25 Month 03	13.2687	-15.2573	0.362726	0.777694													15.03	10 Month 07	29.49	14.46	-0.264444	1.20117				16.4	25 Month 03	29.34	12.94	0.6675	0.629597				19.6128	25 Month 03	33.6842	14.0714	-1.00557	2.00774					16.3247	25 Month 04	35.4298	19.1052
28.4273	25 Month 04	13.0768	-15.3505	0.269546	0.829581	1.06953				Mfn1								15.69	10 Month 08	30.3	14.61	-0.114444	1.08256	1.04208			17.19	25 Month 04	30.06	12.87	0.5975	0.660898				21.5547	25 Month 04	35.0335	13.4788	-1.59818	3.02762					16.344	25 Month 05	33.4529	17.1089
28.4321	25 Month 05	13.1049	-15.3272	0.292806	0.816313					18S		Av. CT	Delta CT	Delta-Delta CT	Expression			15.39	10 Month 09	29.74	14.35	-0.374444	1.29634				16.65	25 Month 05	29.36	12.71	0.4375	0.738413				20.0194	25 Month 05	34.1237	14.1043	-0.972661	1.96246					16.0586	25 Month 06	33.1658	17.1072
										16.4057		30.9924	14.5868	0	1			16.6	25 Month 01	30.05	13.45	-1.27444	2.41906				17.86	25 Month 06	30.32	12.46	0.1875	0.878126	0.790696			18.9669	25 Month 07	33.322	14.3551	-0.721891	1.64934
										14.5053	10 Month 01	28.5504	14.0451	-0.54169	1.45568	Average		16.55	25 Month 02	30.01	13.46	-1.26444	2.40235				19.54	25 Month 07	32.23	12.69	0.4175	0.748721				20.3494	25 Month 08	34.6409	14.2914	-0.785553	1.72375	2.37639				Ulk1
Tfam										18.1838	10 Month 02	32.7675	14.5837	-0.00308835	1.00214			16.16	25 Month 03	30.2	14.04	-0.684444	1.60708				18.05	25 Month 08	30.5	12.45	0.1775	0.884234														18S		Av. CT	Delta CT
18S		Av. CT	Delta CT	Delta-Delta CT	Expression	Average				18.5396	10 Month 03	32.8433	14.3037	-0.283075	1.21679	1.09651		17.28	25 Month 04	30.93	13.65	-1.07444	2.10591				18.61	25 Month 09	31.22	12.61	0.3375	0.791412				Atf6										16.1522		31.8335	15.6812
19.2973		36.6914	17.3941	0.00409306	0.997167					14.5153	10 Month 04	28.6087	14.0934	-0.493382	1.40774			16.09	25 Month 05	30.09	14	-0.724444	1.65226				18.38	25 Month 10	30.98	12.6	0.3275	0.796916				18S		Av. CT	Delta CT	Delta-Delta CT	Expression					14.5053	10 Month 01	30.1567	15.6514
19.0657	10 Month 01	37.0215	17.9558	0.565843	0.675561					16.2842	10 Month 07	32.1922	15.908	1.32124	0.400192			18.145	25 Month 07	32.675	14.53	-0.194444	1.14428	1.65819												16.8425		32.9125	16.07	0	1					18.5396	10 Month 03	34.7756	16.2359
18.5059	10 Month 02	36.4745	17.9686	0.578571	0.669627					16.3356	25 Month 01	31.483	15.1474	0.56059	0.678025			17.755	25 Month 08	32.6	14.845	0.120556	0.919833													16.57	10 Month 01	32.54	15.97	-0.1	1.07177	Average	Arbitary Exp			14.5153	10 Month 04	30.1087	15.5933
19.705	10 Month 03	36.6776	16.9726	-0.417403	1.33552					16.3845	25 Month 02	32.5135	16.129	1.54225	0.343349			17.14	25 Month 09	31.78	14.64	-0.0844444	1.06028				Hspd1									16.58	10 Month 02	32.62	16.04	-0.03	1.02101					16.9168	10 Month 06	31.9764	15.0596
19.9126	10 Month 04	36.592	16.6794	-0.710638	1.63653	1.07931				16.2996	25 Month 03	32.4203	16.1207	1.53392	0.345337	0.544192		18.01	25 Month 10	32.045	14.035	-0.689444	1.61266				18S		Av. CT	Delta CT	Delta-Delta CT	Expression				17.17	10 Month 03	33.14	15.97	-0.1	1.07177					16.2842	10 Month 07	32.1499	15.8657
19.5221	25 Month 01	35.9031	16.381	-1.00905	2.01258					16.3247	25 Month 04	32.5509	16.2263	1.63951	0.320964												16.8425		34.3675	17.525	0	1	Average			17.05	10 Month 04	33.35	16.3	0.23	0.852635					16.344	25 Month 01	31.6344	15.2904
20.1556	25 Month 02	35.7404	15.5848	-1.8052	3.49478					16.344	25 Month 05	31.568	15.224	0.637249	0.642938			Clpp									16.57	10 Month 01	34.06	17.49	-0.035	1.02456				17.3693	25 Month 01	33.46	16.0907	0.0206954	0.985757					16.0586	25 Month 02	32.017	15.9584
19.6128	25 Month 03	36.3958	16.783	-0.606983	1.52307					16.0586	25 Month 06	30.954	14.8954	0.308655	0.807394			18S		Av. CT	Delta CT	Delta-Delta CT	Expression				16.58	10 Month 02	34.13	17.55	0.025	0.982821				16.87	25 Month 02	33.1	16.23	0.16	0.895025	1.0043				17.3009	25 Month 03	31.1542	13.8533
21.5547	25 Month 04	37.0573	15.5026	-1.88736	3.69958					17.3009	25 Month 07	32.4626	15.1617	0.574893	0.671336			15.076		29.63	14.554	0	1	Average	Arbitary Exp		17.17	10 Month 03	34.73	17.56	0.035	0.976032				16.4	25 Month 03	33.03	16.63	0.56	0.678302
20.0194	25 Month 05	36.646	16.6266	-0.763418	1.69751	2.21677												14.21	10 Month 01	29.8	15.59	1.036	0.487678				17.05	10 Month 04	34.55	17.5	-0.025	1.01748				17.19	25 Month 04	34.08	16.89	0.82	0.566442					Ulk2
20.3494	25 Month 08	37.9352	17.5858	0.195779	0.873101					Mfn2								15.22	10 Month 02	29.34	14.12	-0.434	1.35097				17.3693	25 Month 01	34.67	17.3007	-0.224305	1.16821	1.00022			17.86	25 Month 06	32.92	15.06	-1.01	2.01391					18S		Av. CT	Delta CT
										18S		Av. CT	Delta CT	Delta-Delta CT	Expression			14.98	10 Month 03	29.11	14.13	-0.424	1.34164				16.87	25 Month 02	34	17.13	-0.395	1.31494				19.54	25 Month 07	35.01	15.47	-0.6	1.51572					16.4908		31.6339	15.1431
										16.4484		31.4978	15.0494	0	1			15.58	10 Month 04	29.79	14.21	-0.344	1.26927				16.4	25 Month 03	34.24	17.84	0.315	0.803851				18.05	25 Month 08	32.5	14.45	-1.62	3.07375	1.62368				14.5053	10 Month 01	30.0494	15.5441
mt-Co1										18.1838	10 Month 02	32.3701	14.1863	-0.863123	1.81897			15.47	10 Month 05	29.36	13.89	-0.664	1.58447				17.19	25 Month 04	34.75	17.56	0.035	0.976032				18.61	25 Month 09	33.49	14.88	-1.19	2.28153					18.1838	10 Month 02	33.9782	15.7943
18S		Av. CT	Delta CT	Delta-Delta CT	Expression					18.5396	10 Month 03	34.0279	15.4882	0.438831	0.737732			13.93	10 Month 06	29.81	15.88	1.326	0.398873				16.65	25 Month 05	35.09	18.44	0.915	0.530344				18.38	25 Month 10	33.07	14.69	-1.38	2.60268					18.5396	10 Month 03	33.9579	15.4183
19.0922		25.362	6.26976	-0.000235878	1.00016					14.5153	10 Month 04	30.1219	15.6065	0.557142	0.679647	Average		15.26	10 Month 07	29.58	14.32	-0.234	1.17609				17.86	25 Month 06	35.26	17.4	-0.125	1.09051	1.02411													14.5153	10 Month 04	29.7443	15.229
19.0657	10 Month 01	25.2652	6.19954	-0.070462	1.05005	Average				14.7191	10 Month 05	29.0822	14.3631	-0.68629	1.60914			15.03	10 Month 08	29.46	14.43	-0.124	1.08975				19.54	25 Month 07	37.78	18.24	0.715	0.609205				Atf5										16.9168	10 Month 06	31.4464	14.5296
18.5059	10 Month 02	24.9392	6.43327	0.163274	0.892996					16.2842	10 Month 07	31.887	15.6028	0.55344	0.681393	1.10538		15.69	10 Month 09	30.38	14.69	0.136	0.910039				18.05	25 Month 08	34.41	16.36	-1.165	2.24233				18S		Av. CT	Delta CT	Delta-Delta CT	Expression					16.2842	10 Month 07	30.6273	14.343
19.705	10 Month 03	25.8815	6.17648	-0.09352	1.06697					16.3356	25 Month 01	30.8156	14.48	-0.569431	1.48394			15.39	10 Month 10	29.67	14.28	-0.274	1.20916				18.61	25 Month 09	36.58	17.97	0.445	0.734584				16.8425		33.285	16.4425	0	1					16.344	25 Month 09	31.189	14.8449
19.5221	25 Month 01	25.8701	6.34798	0.0779784	0.947384					16.3845	25 Month 02	31.3035	14.9189	-0.130446	1.09463			16.6	25 Month 01	30.57	13.97	-0.584	1.499	1.08179			18.38	25 Month 10	36.28	17.9	0.375	0.771105				16.57	10 Month 01	33.08	16.51	0.0675	0.95429					17.3009	25 Month 10	31.2382	13.9373
20.1556	25 Month 02	25.9114	5.75582	-0.514181	1.42818					16.2996	25 Month 03	30.7848	14.4852	-0.564165	1.47853			16.55	25 Month 02	30.19	13.64	-0.914	1.88426													16.58	10 Month 02	32.91	16.33	-0.1125	1.0811	Average	Arbitary Exp
19.6128	25 Month 03	26.1079	6.49511	0.225112	0.855528	1.00334				16.3247	25 Month 04	30.6721	14.3474	-0.701973	1.62673			16.16	25 Month 03	30.38	14.22	-0.334	1.2605				Tid1									17.17	10 Month 03	33.91	16.74	0.2975	0.813661
21.5547	25 Month 04	27.0144	5.45966	-0.810344	1.75363					16.344	25 Month 05	28.1914	11.8474	-3.20202	9.20244			17.28	25 Month 04	31.19	13.91	-0.644	1.56266				18S		Av. CT	Delta CT	Delta-Delta CT	Expression				17.05	10 Month 04	33.24	16.19	-0.2525	1.19127
20.0194	25 Month 05	26.4548	6.4354	0.165401	0.891681					16.0586	25 Month 06	29.1449	13.0863	-1.96306	3.89887			16.09	25 Month 05	30.34	14.25	-0.304	1.23456				16.8425		33.66	16.8175	0	1	Average			17.3693	25 Month 01	33.13	15.7607	-0.681805	1.60415					Atg7
17.9429	25 Month 06	25.1651	7.22228	0.95228	0.516815					17.3009	25 Month 07	29.6792	12.3782	-2.67117	6.36946	3.59351		17.26	25 Month 06	31.77	14.51	-0.044	1.03097	1.34611			16.57	10 Month 01	33.57	17	0.1825	0.881175				16.87	25 Month 02	33.5	16.63	0.1875	0.878126					18S		Av. CT	Delta CT
18.9669	25 Month 07	26.3499	7.38302	1.11302	0.462325													18.145	25 Month 07	32.71	14.565	0.011	0.992404				16.58	10 Month 02	33.32	16.74	-0.0775	1.05519				16.4	25 Month 03	33.34	16.94	0.4975	0.708333	1.01008				15.1016		31.8805	16.7789
20.3494	25 Month 08	27.4253	7.0758	0.805803	0.572044	0.928449				Dnm1l								17.755	25 Month 08	32.065	14.31	-0.244	1.18427				17.17	10 Month 03	34.17	17	0.1825	0.881175				17.19	25 Month 04	33.98	16.79	0.3475	0.785945					14.5053	10 Month 01	31.7929	17.2876
										18S		Av. CT	Delta CT	Delta-Delta CT	Expression			17.14	25 Month 09	31.705	14.565	0.011	0.992404				17.05	10 Month 04	33.58	16.53	-0.2875	1.22052				16.65	25 Month 05	33.35	16.7	0.2575	0.836536					14.5153	10 Month 02	31.4288	16.9135
mt-Co2										16.8425		33.7675	16.925	0	1			18.01	25 Month 10	31.7	13.69	-0.864	1.82008				17.3693	25 Month 01	33.78	16.4107	-0.406805	1.32575	1.00952			17.86	25 Month 06	33.06	15.2	-1.2425	2.36608					16.2842	10 Month 05	32.4199	16.1357
18S		Av. CT	Delta CT	Delta-Delta CT	Expression					16.57	10 Month 01	33.08	16.51	-0.415	1.3333												16.87	25 Month 02	33.7	16.83	0.0125	0.991373				19.54	25 Month 07	34.62	15.08	-1.3625	2.5713					16.3356	25 Month 01	33.4485	17.1129
15.248		20.457	5.209	-0.001	1.00069					16.58	10 Month 02	33.68	17.1	0.175	0.885768			Afg3l2									16.4	25 Month 03	33.95	17.55	0.7325	0.60186				18.05	25 Month 08	33.68	15.63	-0.8125	1.75625	1.57297				16.3845	25 Month 02	35.444	19.0595
14.09	10 Month 01	19.45	5.36	0.15	0.90125	Average				17.17	10 Month 03	34.23	17.06	0.135	0.91067			18S		Av. CT	Delta CT	Delta-Delta CT	Expression				17.19	25 Month 04	34.64	17.45	0.6325	0.645058				18.61	25 Month 09	34.41	15.8	-0.6425	1.56103					16.2996	25 Month 03	35.2365	18.9369
15.3	10 Month 02	20.12	4.82	-0.39	1.31039					17.05	10 Month 04	34.08	17.03	0.105	0.929805			16.8425		31.79	14.9475	0	1	Average			16.65	25 Month 05	34.36	17.71	0.8925	0.53868				18.38	25 Month 10	33.41	15.03	-1.4125	2.66198					16.344	25 Month 05	33.7643	17.4202
15.05	10 Month 03	20.08	5.03	-0.18	1.13288	1.01754				17.3693	25 Month 01	33.18	15.8107	-1.1143	2.16491	Average		16.57	10 Month 01	31.33	14.76	-0.1875	1.13879				17.86	25 Month 06	33.99	16.13	-0.6875	1.61049	1.00174													16.0586	25 Month 06	32.4529	16.3944
15.81	10 Month 04	20.66	4.85	-0.36	1.28343					16.87	25 Month 02	32.66	15.79	-1.135	2.19619			16.58	10 Month 02	31.71	15.13	0.1825	0.881175	1.0051			19.54	25 Month 07	36.24	16.7	-0.1175	1.08485				Atf4										17.3009	25 Month 07	33.8492	16.5482
15.42	10 Month 05	20.39	4.97	-0.24	1.18099					16.4	25 Month 03	32.57	16.17	-0.755	1.68763	1.01489		17.17	10 Month 03	32.03	14.86	-0.0875	1.06253				18.05	25 Month 08	34.5	16.45	-0.3675	1.29012				18S		Av. CT	Delta CT	Delta-Delta CT	Expression
14.25	10 Month 06	19.67	5.42	0.21	0.864537					17.19	25 Month 04	34.1	16.91	-0.015	1.01045			17.05	10 Month 04	32.09	15.04	0.0925	0.937896				18.61	25 Month 09	35.44	16.83	0.0125	0.991373				16.8425		31.4225	14.58	0	1
15.59	10 Month 07	20.89	5.3	0.09	0.939523					16.65	25 Month 05	32.75	16.1	-0.825	1.77154			17.3693	25 Month 01	30.91	13.5407	-1.4068	2.65149				18.38	25 Month 10	35.29	16.91	0.0925	0.937896				16.57	10 Month 01	31.32	14.75	0.17	0.888843
15.31	10 Month 08	20.85	5.54	0.33	0.795536					17.86	25 Month 06	33.22	15.36	-1.565	2.95878			16.87	25 Month 02	30.89	14.02	-0.9275	1.90198													16.58	10 Month 02	31.13	14.55	-0.03	1.02101	Average	Arbitary Exp
15.98	10 Month 09	21.56	5.58	0.37	0.773782					19.54	25 Month 07	34.5	14.96	-1.965	3.90413	2.79741		16.4	25 Month 03	30.67	14.27	-0.6775	1.59937				Xbp1									17.17	10 Month 03	31.92	14.75	0.17	0.888843
15.68	10 Month 10	20.9	5.22	0.01	0.993092					18.05	25 Month 08	32.46	14.41	-2.515	5.71598			17.19	25 Month 04	31.61	14.42	-0.5275	1.44143	1.80874			18S		Av. CT	Delta CT	Delta-Delta CT	Expression				17.05	10 Month 04	31.32	14.27	-0.31	1.23971
16.6	25 Month 01	21.82	5.22	0.01	0.993092					18.61	25 Month 09	34.2	15.59	-1.335	2.52275			16.65	25 Month 05	31.2	14.55	-0.3975	1.31722				16.8425		31.205	14.3625	0	1	Average			17.3693	25 Month 01	31.61	14.2407	-0.339305	1.26515
16.55	25 Month 02	21.27	4.72	-0.49	1.40444					18.38	25 Month 10	33.29	14.91	-2.015	4.04181			17.86	25 Month 06	31.51	13.65	-1.2975	2.45803				16.57	10 Month 01	31.12	14.55	0.1875	0.878126				16.87	25 Month 02	31.4	14.53	-0.05	1.03526
16.16	25 Month 03	21.47	5.31	0.1	0.933033	1.85894												19.54	25 Month 07	33.65	14.11	-0.8375	1.78695				16.58	10 Month 02	30.94	14.36	-0.0025	1.00173				16.4	25 Month 03	31.5	15.1	0.52	0.697372	1.0096
17.28	25 Month 04	22.47	5.19	-0.02	1.01396					Fis1								18.05	25 Month 08	32	13.95	-0.9975	1.99654				17.17	10 Month 03	30.95	13.78	-0.5825	1.49744				17.19	25 Month 04	32.4	15.21	0.63	0.646176
17.26	25 Month 06	21.215	3.955	-1.255	2.38667					18S		Av. CT	Delta CT	Delta-Delta CT	Expression			18.61	25 Month 09	33.19	14.58	-0.3675	1.29012				17.05	10 Month 04	31.81	14.76	0.3975	0.759173				16.65	25 Month 05	32.03	15.38	0.8	0.574349
18.145	25 Month 07	21.86	3.715	-1.495	2.81864					16.4908		32.1529	15.6621	0	1			18.38	25 Month 10	32.61	14.23	-0.7175	1.64433				17.3693	25 Month 01	30.08	12.7107	-1.6518	3.14226	1.03412			17.86	25 Month 06	32.43	14.57	-0.01	1.00696
17.755	25 Month 08	22.31	4.555	-0.655	1.57462					14.5053	10 Month 01	30.6481	16.1428	0.480698	0.716631												16.87	25 Month 02	29.77	12.9	-1.4625	2.75586				19.54	25 Month 07	34.15	14.61	0.03	0.97942
17.14	25 Month 09	21.12	3.98	-1.23	2.34567					18.1838	10 Month 02	34.3997	16.2159	0.553762	0.681242			Spg7									16.4	25 Month 03	29.73	13.33	-1.0325	2.04557				18.05	25 Month 08	32.11	14.06	-0.52	1.43396	0.994713
18.01	25 Month 10	21.515	3.505	-1.705	3.26029					18.5396	10 Month 03	34.4728	15.9332	0.27106	0.82871			18S		Av. CT	Delta CT	Delta-Delta CT	Expression				17.19	25 Month 04	30.85	13.66	-0.7025	1.62732				18.61	25 Month 09	33.06	14.45	-0.13	1.09429
										14.5153	10 Month 04	30.1329	15.6176	-0.0445127	1.03133			16.8425		32.1075	15.265	0	1	Average			16.65	25 Month 05	30.31	13.66	-0.7025	1.62732				18.38	25 Month 10	32.68	14.3	-0.28	1.21419					Sqstm1
										16.9168	10 Month 06	31.9678	15.051	-0.611083	1.52741	Average		16.57	10 Month 01	31.85	15.28	0.015	0.989657				17.86	25 Month 06	31.04	13.18	-1.1825	2.2697	2.16065													18S		Av. CT	Delta CT
mt-Cytb										16.2842	10 Month 07	31.2964	15.0122	-0.649925	1.56909			16.58	10 Month 02	31.96	15.38	0.115	0.923382	1.00142			19.54	25 Month 07	32.92	13.38	-0.9825	1.97589				Atf3										16.4908		31.7503	15.2594
18S		Av. CT	Delta CT	Delta-Delta CT	Expression					16.3356	25 Month 01	34.4684	18.1328	2.4707	0.180404	1.05907		17.17	10 Month 03	32.34	15.17	-0.095	1.06807				18.05	25 Month 08	31.1	13.05	-1.3125	2.48372				18S		Av. CT	Delta CT	Delta-Delta CT	Expression					14.5053	10 Month 01	29.2662	14.7609
15.248		22.726	7.478	0	1					16.3845	25 Month 02	33.6435	17.259	1.59686	0.330595			17.05	10 Month 04	32.28	15.23	-0.035	1.02456				18.61	25 Month 09	32.24	13.63	-0.7325	1.66152				16.8425		35.3333	18.4908	0	1					18.1838	10 Month 02	34.4772	16.2934
14.09	10 Month 01	22.26	8.17	0.692	0.618995					16.2996	25 Month 03	33.9915	17.6919	2.02979	0.24489			17.3693	25 Month 01	32.01	14.6407	-0.624305	1.54147				18.38	25 Month 10	31.73	13.35	-1.0125	2.0174				16.57	10 Month 02	35.48	18.9	0.409167	0.753058					18.5396	10 Month 03	33.0788	14.5392
15.3	10 Month 02	22.36	7.06	-0.418	1.33607	Average				16.3247	25 Month 04	34.3336	18.0089	2.34681	0.19658			16.87	25 Month 02	31.42	14.55	-0.715	1.64148													16.58	10 Month 03	35.2	18.03	-0.460833	1.37634	Average	Arbitary Exp			14.5153	10 Month 04	29.4891	14.9738
15.05	10 Month 03	22.26	7.21	-0.268	1.20414					16.344	25 Month 05	32.4688	16.1248	0.462669	0.725643			16.4	25 Month 03	31.8	15.4	0.135	0.91067													17.17	10 Month 04	35.32	18.27	-0.220833	1.16541					16.9168	10 Month 06	32.0189	15.1021
15.81	10 Month 04	22.82	7.01	-0.468	1.38319	1.03389				16.0586	25 Month 06	32.1464	16.0878	0.425743	0.744455			17.19	25 Month 04	32.3	15.11	-0.155	1.11342	1.34512												17.05	25 Month 01	35.51	18.1407	-0.350138	1.27468					16.2842	10 Month 07	32.1713	15.8871
15.42	10 Month 05	22.72	7.3	-0.178	1.13131					17.3009	25 Month 07	33.3613	16.0604	0.398283	0.758761			16.65	25 Month 05	31.8	15.15	-0.115	1.08298													17.3693	25 Month 02	34.93	18.06	-0.430833	1.34801					16.344	25 Month 01	31.09	14.7459
14.25	10 Month 06	22.43	8.18	0.702	0.614719											0.454475		17.86	25 Month 06	32.83	14.97	-0.295	1.22688													16.87	25 Month 03	36.15	19.75	1.25917	0.417785					16.0586	25 Month 02	31.2243	15.1658
15.59	10 Month 07	22.92	7.33	-0.148	1.10803													19.54	25 Month 07	34.54	15	-0.265	1.20164													16.4	25 Month 04	36.1	18.91	0.419167	0.747856	1.09827				17.3009	25 Month 03	31.1296	13.8287
15.31	10 Month 08	22.88	7.57	0.092	0.938221													18.05	25 Month 08	32.63	14.58	-0.685	1.6077													17.19	25 Month 05	36.37	19.72	1.22917	0.426564
15.98	10 Month 09	23.46	7.48	0.002	0.998615													18.61	25 Month 09	33.34	14.73	-0.535	1.44894													16.65	25 Month 06	35.84	17.98	-0.510833	1.42487					Ddit3
15.68	10 Month 10	23.15	7.47	-0.008	1.00556													18.38	25 Month 10	32.9	14.52	-0.745	1.67597													17.86	25 Month 07	39.12	19.58	1.08917	0.470033					18S		Av. CT	Delta CT
16.6	25 Month 01	24.19	7.59	0.112	0.925304																															19.54	25 Month 08	37.2	19.15	0.659167	0.633244					16.8425		33.4575	16.615
16.55	25 Month 02	23.89	7.34	-0.138	1.10038													Yme1l1									Dnajb9									18.05	25 Month 09	36.91	18.3	-0.190833	1.14142	0.848772				16.57	10 Month 01	33.07	16.5
16.16	25 Month 03	24.13	7.97	0.492	0.711039													18S		Av. CT	Delta CT	Delta-Delta CT	Expression				18S		Av. CT	Delta CT	Delta-Delta CT	Expression				18.61	25 Month 10	37.6	19.22	0.729167	0.603252					16.58	10 Month 02	33.22	16.64
17.28	25 Month 04	25.14	7.86	0.382	0.767373	2.67291												16.0362		37.9798	21.9436	0	1	Average			16.8425		35.14	18.2975	0	1	Average			18.38										17.17	10 Month 03	34.45	17.28
16.09	25 Month 05	24.28	8.19	0.712	0.610473													16.0767	10 Month 01	36.9586	20.882	-1.06163	2.08728				16.57	10 Month 01	34.28	17.71	-0.5875	1.50264														17.05	10 Month 04	33.09	16.04
17.26	25 Month 06	22.645	5.385	-2.093	4.26634													15.968	10 Month 02	38.0635	22.0955	0.151883	0.900075				16.58	10 Month 02	35.33	18.75	0.4525	0.730775														17.3693	25 Month 01	33.31	15.9407
18.145	25 Month 07	23.34	5.195	-2.283	4.86689													16.0639	10 Month 03	38.9172	22.8533	0.909744	0.532279	1.17321			17.17	10 Month 03	35.84	18.67	0.3725	0.772443				Eif2ak3		Av. CT	Delta CT	Delta-Delta CT	Expression					16.87	25 Month 02	33.19	16.32
17.755	25 Month 08	22.885	5.13	-2.348	5.09118													16.1161	25 Month 01	35.2802	19.1641	-2.77951	6.86618				17.05	10 Month 04	35.11	18.06	-0.2375	1.17895				18S		34.4928	19.1046	0	1					16.4	25 Month 03	33.77	17.37
17.14	25 Month 09	22.96	5.82	-1.658	3.15579													15.2547	25 Month 02	35.2144	19.9597	-1.98391	3.95565				17.3693	25 Month 01	35.75	18.3807	0.0831954	0.943965	1.0462			15.3881	10 Month 01	33.7846	19.2793	0.17467	0.88597					17.19	25 Month 04	34.54	17.35
18.01	25 Month 10	23.1	5.09	-2.388	5.23431													16.0263	25 Month 03	35.7446	19.7182	-2.22536	4.67628	5.16603			16.87	25 Month 02	36.18	19.31	1.0125	0.495687				14.5053	10 Month 02	33.8173	19.302	0.197384	0.872131					16.65	25 Month 05	33.55	16.9
																											16.4	25 Month 03	36.38	19.98	1.6825	0.311542				14.5153	10 Month 03	34.6535	19.9343	0.829714	0.562641	Average				17.86	25 Month 06	33.26	15.4
mt-Atp6																											17.19	25 Month 04	37.19	20	1.7025	0.307253				14.7191	10 Month 04	35.31	18.3932	-0.711436	1.63743					19.54	25 Month 07	35.56	16.02
18S		Av. CT	Delta CT	Delta-Delta CT	Expression																						16.65	25 Month 05	36.26	19.61	1.3125	0.402623				16.9168	10 Month 05	34.8985	18.6143	-0.490331	1.40477	1.07259				18.05	25 Month 08	33.74	15.69
19.2973		26.5259	7.22859	0	1																						17.86	25 Month 06	36.99	19.13	0.8325	0.561555	0.675346			16.2842	25 Month 01	35.7897	19.454	0.349388	0.784917					18.61	25 Month 09	34.92	16.31
19.0657	10 Month 01	26.5456	7.47989	0.251299	0.84014																						19.54	25 Month 07	39.38	19.84	1.5425	0.34329				16.3356	25 Month 02	38.2022	21.9026	2.79801	0.143786					18.38	25 Month 10	34.18	15.8
18.5059	10 Month 02	26.1254	7.61946	0.390875	0.762667	Average																					18.05	25 Month 08	35.31	17.26	-1.0375	2.05267				16.2996	25 Month 03	37.6207	21.2961	2.19143	0.218934
19.705	10 Month 03	26.7415	7.0365	-0.192089	1.14242																						18.61	25 Month 09	37.78	19.17	0.8725	0.5462				16.3247	25 Month 04	37.5165	21.1725	2.06783	0.238518	0.536931
19.9126	10 Month 04	26.6911	6.7785	-0.450085	1.36612	1.02784																					18.38	25 Month 10	37.02	18.64	0.3425	0.788673				16.344	25 Month 05	36.0501	19.9915	0.886913	0.54077
19.5221	25 Month 01	26.3404	6.81825	-0.41034	1.329																															16.0586	25 Month 06	36.033	18.7321	-0.372576	1.29466
20.1556	25 Month 02	26.0937	5.9381	-1.29049	2.44612																						Hspa5									17.3009
19.6128	25 Month 03	26.7342	7.12136	-0.107225	1.07715																						18S		Av. CT	Delta CT	Delta-Delta CT	Expression
21.5547	25 Month 04	27.2792	5.72451	-1.50408	2.83644	1.58686																					16.8425		29.7625	12.92	0	1	Average
20.0194	25 Month 05	27.3123	7.29288	0.0642879	0.956417																						16.57	10 Month 01	29.23	12.66	-0.26	1.19748
17.9429	25 Month 06	25.3624	7.41958	0.190993	0.876002																						16.58	10 Month 02	29.69	13.11	0.19	0.876606
																											17.17	10 Month 03	30.13	12.96	0.04	0.972655
mt-Nd4																											17.05	10 Month 04	30	12.95	0.03	0.97942
18S		Av. CT	Delta CT	Delta-Delta CT	Expression																						17.3693	25 Month 01	30.45	13.0807	0.160695	0.894594	1.00654
19.2973		26.5834	7.28604	0	1																						16.87	25 Month 02	30.16	13.29	0.37	0.773782
19.0657	10 Month 01	26.8626	7.79688	0.510841	0.701813																						16.4	25 Month 03	30.2	13.8	0.88	0.543367
18.5059	10 Month 02	26.2075	7.7016	0.415561	0.749728																						17.19	25 Month 04	30.98	13.79	0.87	0.547147														Prkaa1
19.705	10 Month 03	26.8139	7.10885	-0.177188	1.13068																						16.65	25 Month 05	30.39	13.74	0.82	0.566442														18S		Av. CT	Delta CT
19.9126	10 Month 04	26.4495	6.53682	-0.749215	1.68088	Average																					17.86	25 Month 06	31.07	13.21	0.29	0.817902	0.892047													15.5554		32.4318	16.8764
19.5221	25 Month 01	26.9213	7.39916	0.11312	0.924586																						19.54	25 Month 07	32.34	12.8	-0.12	1.08673														14.5053	10 Month 01	31.8119	17.3066
20.1556	25 Month 02	26.6554	6.49988	-0.786158	1.72448	1.06577																					18.05	25 Month 08	30.5	12.45	-0.47	1.38511														14.5153	10 Month 02	31.6862	17.1708
19.6128	25 Month 03	26.9228	7.30994	0.0239061	0.983566																						18.61	25 Month 09	31.32	12.71	-0.21	1.15669														16.9168	10 Month 04	32.9808	16.0641
21.5547	25 Month 04	27.9537	6.39904	-0.886998	1.84932																						18.38	25 Month 10	31.1	12.72	-0.2	1.1487														16.2842	10 Month 05	33.2483	16.9641
20.0194	25 Month 05	27.8848	7.86543	0.579389	0.669247																																									16.344	25 Month 02	33.4813	17.1372
17.9429	25 Month 06	26.1572	8.21433	0.928296	0.525479	0.92889																					Hsp90b1																			16.0586	25 Month 03	32.7519	16.6933
18.9669	25 Month 07	27.4334	8.46648	1.18044	0.441215																						18S		Av. CT	Delta CT	Delta-Delta CT	Expression														17.3009	25 Month 04	32.9677	15.6668
20.3494	25 Month 08	29.3102	8.96076	1.67472	0.313226																						16.8425		29.6775	12.835	0	1	Average
																											16.57	10 Month 01	29.37	12.8	-0.035	1.02456														Clpx
																											16.58	10 Month 02	29.38	12.8	-0.035	1.02456														18S		Av. CT	Delta CT
mt-Nd1																											17.17	10 Month 03	29.95	12.78	-0.055	1.03886														19.2973		36.3628	17.0655
18S		Av. CT	Delta CT	Delta-Delta CT	Expression																						17.05	10 Month 04	30.01	12.96	0.125	0.917004														19.0657	10 Month 01	36.693	17.6273
16.0926		21.7284	5.6358	0	1																						17.3693	25 Month 01	30.03	12.6607	-0.174305	1.12842	1.00124													18.5059	10 Month 02	36.0402	17.5342
14.5053	10 Month 01	20.0894	5.58412	-0.0516739	1.03647																						16.87	25 Month 02	29.6	12.73	-0.105	1.07549														19.705	10 Month 03	36.2977	16.5927
18.1838	10 Month 02	24.077	5.89313	0.257337	0.836631																						16.4	25 Month 03	29.92	13.52	0.685	0.622006														19.9126	10 Month 04	36.4203	16.5076
18.5396	10 Month 03	24.0567	5.5171	-0.118695	1.08575																						17.19	25 Month 04	30.61	13.42	0.585	0.666649														19.5221	25 Month 01	36.6234	17.1013
14.5153	10 Month 04	20.0449	5.52958	-0.106213	1.0764	Average																					16.65	25 Month 05	29.99	13.34	0.505	0.70466														20.1556	25 Month 02	35.3934	15.2378
14.7191	10 Month 05	20.3742	5.65504	0.019245	0.986749																						17.86	25 Month 06	31.17	13.31	0.475	0.719467	0.744993													19.6128	25 Month 03	35.8445	16.2316
16.3356	25 Month 01	23.181	6.84535	1.20955	0.432403	1.0044																					19.54	25 Month 07	33.02	13.48	0.645	0.639493														21.5547	25 Month 04	37.0454	15.4907
16.3845	25 Month 02	23.3997	7.01513	1.37933	0.384397																						18.05	25 Month 08	31.32	13.27	0.435	0.739694														20.0194	25 Month 05	36.0111	15.9917
16.2996	25 Month 03	24.1121	7.81248	2.17669	0.221183																						18.61	25 Month 09	32.17	13.56	0.725	0.604997														17.9429	25 Month 06	36.0982	18.1553
16.3247	25 Month 04	24.0107	7.68599	2.0502	0.241451																						18.38	25 Month 10	32.08	13.7	0.865	0.549046														18.9669	25 Month 07	37.0887	18.1218
16.344	25 Month 05	20.5168	4.1728	-1.463	2.75681																																									20.3494	25 Month 08	37.8312	17.4818
16.0586	25 Month 06	20.4156	4.35707	-1.27873	2.42625	1.28481
17.3009	25 Month 07	21.5969	4.29598	-1.33982	2.53119
																																														Ndufs4
																																														18S		Av. CT	Delta CT
																																														19.3745		35.179	15.8045
																																														18.5059	10 Month 01	34.6216	16.1157
																																														19.705	10 Month 02	35.5987	15.8937
																																														19.9126	10 Month 03	35.3167	15.4041
																																														19.5221	25 Month 01	35.1443	15.6221
																																														20.1556	25 Month 02	33.8673	13.7118
																																														19.6128	25 Month 03	34.5898	14.977
																																														21.5547	25 Month 04	36.096	14.5413
																																														20.0194	25 Month 05	35.4508	15.4314
																																														17.9429	25 Month 06	34.6783	16.7354
																																														18.9669	25 Month 07	35.2392	16.2724
																																														20.3494	25 Month 08	36.7978	16.4484
[truncated: 9 more columns]
